# Supplementary material for: The Endothelial Cell-Related Genes EIF1 and HSPA1B Contribute to the Pathogenesis of Alzheimer’s Disease by Modulating Peripheral Immunoinflammatory Responses
Source: Brain Sci. 2025 Feb 16;15(2):205. doi: 10.3390/brainsci15020205 (PMC11852842; doi:10.3390/brainsci15020205)
Supplement: Supplementary file 1 [file brainsci-15-00205-s001.zip]

Archive with 6 entries (6 files):
- Supplementary Figure Legends.pdf
- Supplementary Figure S1.tif
- Supplementary Figure S2.tif
- Supplementary Figure S3.tif
- Supplementary Figure S4.tif
- Supplementary Table S1.pdf
